# Supplementary material for: Secondary Treatment for Men with Localized Prostate Cancer: A Pooled Analysis of PRIAS and ERSPC-Rotterdam Data within the PIONEER Data Platform
Source: J Pers Med. 2022 May 5;12(5):751. doi: 10.3390/jpm12050751 (PMC9146310; doi:10.3390/jpm12050751)
Supplement: Supplementary file 1 [file jpm-12-00751-s001.zip]

Archive with 1 entries (1 files):
- jpm-1693195-supplementary.pdf
